# Supplementary material for: Dual targeting of glutamine and serine metabolism in acute myeloid leukemia
Source: Front Oncol. 2024 Apr 16;14:1326754. doi: 10.3389/fonc.2024.1326754 (PMC11059989; doi:10.3389/fonc.2024.1326754)
Supplement: Supplementary file 2 [file Table_1.xlsx]

## Sheet: Sheet1
ID	Description	ONTOLOGY	GeneRatio	BgRatio	Count	pvalue	p.adjust	geneID
GO:0009070	serine family amino acid biosynthetic process	BP	1996-05-01	19/20610	5	2.18e-08	7.01e-05	CTH/PSAT1/PSPH/CBS/CBSL
GO:0019343	cysteine biosynthetic process via cystathionine	BP	1996-03-01	3/20610	3	9.79e-08	0.000157534	CTH/CBS/CBSL
GO:0009069	serine family amino acid metabolic process	BP	1996-06-01	52/20610	6	1.49e-07	0.000160134	CTH/PSAT1/PSPH/CBS/SLC7A11/CBSL
GO:0008652	cellular amino acid biosynthetic process	BP	1996-07-01	90/20610	7	2.08e-07	0.000167095	CTH/PSAT1/ASNS/PSPH/GPT2/CBS/CBSL
GO:0006563	L-serine metabolic process	BP	1996-04-01	13/20610	4	3.06e-07	0.000196892	PSAT1/PSPH/CBS/CBSL
GO:0009092	homoserine metabolic process	BP	1996-03-01	5/20610	3	9.73e-07	0.000349727	CTH/CBS/CBSL
GO:0019344	cysteine biosynthetic process	BP	1996-03-01	5/20610	3	9.73e-07	0.000349727	CTH/CBS/CBSL
GO:0019346	transsulfuration	BP	1996-03-01	5/20610	3	9.73e-07	0.000349727	CTH/CBS/CBSL
